# Supplementary material for: Dedifferentiation of Mature Adipocytes and Their Future Potential for Regenerative Medicine Applications
Source: Biomedicines. 2026 Jan 2;14(1):95. doi: 10.3390/biomedicines14010095 (PMC12838972; doi:10.3390/biomedicines14010095)
Supplement: Supplementary file 1 [file biomedicines-14-00095-s001.zip]

Archive with 1 entries (1 files):
- biomedicines-4034134-supplementary.pdf
